# Supplementary material for: A radiogenomics application for prognostic profiling of endometrial cancer
Source: Commun Biol. 2021 Dec 6;4:1363. doi: 10.1038/s42003-021-02894-5 (PMC8648740; doi:10.1038/s42003-021-02894-5)
Supplement: Supplementary file 3 — Supplementary Data 1 [file 42003_2021_2894_MOESM3_ESM.xlsx]

## Sheet: Top100genes_RadiomicsClusters
Top 100 genes in SAM analysis comparing Clusters 1 and 2b
Genes *	d.value	stdev	rawp	q.value	R.fold	Direction **
SCGB2A1	-1.85028092402752	1.26049488611799	8.11161583387411E-07	0.00349626329070762	0.0247785717450405	DOWN
GSTK1	-1.43282736211795	1.17976990499852	1.62232316677482E-06	0.00349626329070762	0.0618325966785293	DOWN
MMP7	-1.38202446401311	1.24366309908653	1.62232316677482E-06	0.00349626329070762	0.064194086347297	DOWN
GDF15	-1.28391285053222	1.18607931310018	4.86696950032446E-06	0.00786659240409215	0.0821123220350275	DOWN
ANXA1	-1.22330677863335	1.2604178300167	0.0000105451005840363	0.0136354268337597	0.0867516020487391	DOWN
HSPA5	1.12408730332087	1.15641622112122	0.0000219013627514601	0.0232251775739863	8.71798774356364	UP
SAT1	-1.11317658756802	1.00740220218383	0.0000251460090850097	0.0232251775739863	0.131415389661716	DOWN
CNDP2	-1.0848485760576	1.17388035497975	0.0000324464633354964	0.0262219746803072	0.122097771329417	DOWN
PBX1	-1.04443456012094	1.17578145188144	0.0000446138870863076	0.0320490801648199	0.131866058376488	DOWN
GATA3	1.02332987459084	1.14211613635976	0.0000559701492537313	0.0357572382004189	7.10750172407787	UP
BASP1	-1.01623074036342	0.645292996019424	0.0000608371187540558	0.0357572382004189	0.202384732949423	DOWN
LAPTM4A	1.00300870661096	1.09570500917206	0.0000689487345879299	0.0363073495573484	6.61897131046141	UP
HSP90AA1	0.99717680527903	0.971574396605459	0.000073004542504867	0.0363073495573484	6.00836828317983	UP
TAX1BP3	-0.939962112959147	0.607370094976121	0.000119240752757949	0.0388138467856729	0.233872952764193	DOWN
ARMC1	0.920118290699421	0.426670666842803	0.000138708630759247	0.0388138467856729	3.69528246976711	UP
RIN2	-0.911247272796678	1.1054125606143	0.000147631408176509	0.0388138467856729	0.178499737734341	DOWN
CFTR	-0.909040142932441	0.316381764199497	0.000149253731343284	0.0388138467856729	0.294691198447305	DOWN
TRIM2	-0.899022215960717	0.54285922271353	0.000160609993510707	0.0388138467856729	0.259371779097669	DOWN
CHRNA5	0.893754645397438	0.342815985699669	0.000171155094094744	0.0388138467856729	3.37926537214226	UP
TAF4B	0.893245807303848	0.32708257154344	0.000171966255678131	0.0388138467856729	3.34418741623641	UP
CEBPB	-0.88218363886086	1.09253489590314	0.000188189487345879	0.0388138467856729	0.190075416786743	DOWN
IMPA1	0.880554539053626	0.427122079817643	0.000189811810512654	0.0388138467856729	3.49429264597324	UP
MCM3AP-AS1	0.879893041894076	0.286662725305902	0.000191434133679429	0.0388138467856729	3.20440225424482	UP
AFG3L2	0.877276539889202	0.420265338291707	0.000197112264763141	0.0388138467856729	3.46358430367999	UP
IKZF2	0.875027704899077	0.308257407993109	0.000199545749513303	0.0388138467856729	3.22580985948606	UP
ELANE	0.874432817570992	1.08474573283614	0.000199545749513303	0.0388138467856729	5.16045960345396	UP
USP14	0.869132881111841	0.36132994594351	0.000213335496430889	0.0388138467856729	3.30443977400134	UP
DERL1	0.866014376406321	0.325511993524053	0.000218202465931214	0.0388138467856729	3.22030997042001	UP
SLC25A32	0.863357895435471	0.354340183963153	0.000223069435431538	0.0388138467856729	3.26461566723695	UP
MIEF1	0.858717778272987	0.27714035967458	0.000227936404931862	0.0388138467856729	3.09823481757833	UP
PARD6B	0.853279090235451	0.310241098065009	0.000244970798182998	0.0388138467856729	3.13693991216422	UP
DLX5	-0.851949678684008	0.28077407840369	0.00025064892926671	0.0388138467856729	0.324955985753973	DOWN
GFRA1	0.8510827573454	0.325355790130159	0.000251460090850097	0.0388138467856729	3.15573555639822	UP
S100A11	-0.850381342538527	1.1560596875714	0.000253082414016872	0.0388138467856729	0.194383140538309	DOWN
NDEL1	-0.84439674155821	0.462481476092279	0.000270116807268008	0.0388138467856729	0.295096780811943	DOWN
RALBP1	0.844061651667849	0.441980721690328	0.000270927968851395	0.0388138467856729	3.34669547148253	UP
RAD51C	0.842709454224193	0.342608010328651	0.00027255029201817	0.0388138467856729	3.15185916085295	UP
COL8A1	0.836133979523167	0.41149565501847	0.000292018170019468	0.0388138467856729	3.25099060310322	UP
CBX2	0.835706016783064	0.332341497579536	0.000292018170019468	0.0388138467856729	3.10342054625485	UP
B4GALT6	0.833901959809286	0.36751784708222	0.000296885139519792	0.0388138467856729	3.15943325757583	UP
F3	-0.833522533492657	0.346844509964335	0.00029769630110318	0.0388138467856729	0.32048329240781	DOWN
KLF5	-0.827096064766656	0.505929315952804	0.000321219987021415	0.0388138467856729	0.29512540062733	DOWN
GLS	0.826567021914127	0.400461179740172	0.000322842310188189	0.0388138467856729	3.18721726692819	UP
LGALS3	-0.824742465455158	0.382087248229992	0.000326898118105127	0.0388138467856729	0.317878601379938	DOWN
NXPE3	0.822599729363495	0.293429186241743	0.000332576249188838	0.0388138467856729	2.98188850621164	UP
ANKRD40	0.820097137432744	0.331760862553682	0.000337443218689163	0.0388138467856729	3.03746264550075	UP
PSMD11	0.817956963311895	0.322346678462255	0.00034474367293965	0.0388138467856729	3.01254613076898	UP
HSPD1	0.814520230584969	0.358958523326472	0.000354477611940299	0.0388138467856729	3.0612475981259	UP
USP13	0.813762946669343	0.418547186906557	0.000356099935107073	0.0388138467856729	3.16259778553319	UP
FAT1	-0.813653573380778	0.495100324705367	0.000356099935107073	0.0388138467856729	0.302881515212983	DOWN
IL20RA	-0.812399453420187	0.254064121626284	0.000360966904607398	0.0388138467856729	0.347551607496166	DOWN
GATA4	0.811586360884768	0.44582916830816	0.000364211550940947	0.0388138467856729	3.20163484036937	UP
FCHO1	0.810946389977905	0.762410381768119	0.000368267358857884	0.0388138467856729	3.82170216787744	UP
EIF3H	0.808810470407763	0.476559227608741	0.00038530175210902	0.0388138467856729	3.24433206700743	UP
ZMYM6	0.805272996148176	0.282118050924045	0.000399902660609994	0.0388138467856729	2.89570995754329	UP
KPNA5	0.804348747249214	0.326356765082422	0.000405580791693705	0.0388138467856729	2.96439955223808	UP
RNASEH1	0.801888003718172	0.335768382064979	0.000418559377027904	0.0388138467856729	2.97005735126691	UP
MLLT10	0.796937351420954	0.349846645967245	0.000437216093445814	0.0388138467856729	2.97319579698231	UP
TBL1XR1	0.792689326906611	0.254993726859142	0.0004574951330305	0.0388138467856729	2.80586588515115	UP
HSPA8	0.792523368141328	0.409772217763352	0.000458306294613887	0.0388138467856729	3.0542115629452	UP
DNMT3A	0.792110729234192	0.330263467155913	0.000461550940947437	0.0388138467856729	2.92205144663723	UP
MRPL15	0.791705858725429	0.383122795553325	0.000465606748864374	0.0388138467856729	3.00640612746122	UP
MRPS28	0.790250100369023	0.434710206507672	0.000474529526281635	0.0388138467856729	3.08631826501728	UP
WDYHV1	0.785245558644623	0.390434775081552	0.000506164828033744	0.0388138467856729	2.99140499689228	UP
ATP5A1	0.783538046425415	0.369867630886188	0.000516709928617781	0.0388138467856729	2.95113642271522	UP
CBL	0.78064939075438	0.268091406253269	0.000536988968202466	0.0388138467856729	2.78188572535937	UP
NLK	0.780211396009257	0.305961945697671	0.000541044776119403	0.0388138467856729	2.83781790296126	UP
NIP7	0.780012069804918	0.323446783890703	0.000541044776119403	0.0388138467856729	2.86400887832539	UP
PIK3CA	0.778958392263261	0.447822528669273	0.000545911745619727	0.0388138467856729	3.05859451821939	UP
ZNF551	0.777620589789414	0.306818029957877	0.000556456846203764	0.0388138467856729	2.82931121496906	UP
ZNF343	0.777021963285437	0.461408802146337	0.000558890330953926	0.0388138467856729	3.07250685224125	UP
POLR2K	0.776851800855151	0.469146161171905	0.000558890330953926	0.0388138467856729	3.0845763753536	UP
PCYT1A	0.775156845353765	0.246083792353006	0.000568624269954575	0.0388138467856729	2.72946542296803	UP
MPP6	0.774135175831487	0.347030740820607	0.000573491239454899	0.0388138467856729	2.87757933036705	UP
UBR5	0.772071288289092	0.350967518648921	0.000586469824789098	0.0388138467856729	2.87553385741815	UP
AFP	0.771099418016771	0.48351205300258	0.000591336794289422	0.0388138467856729	3.08253369913475	UP
PGM1	0.770553533661589	0.329824093067478	0.00059214795587281	0.0388138467856729	2.83734602862869	UP
AK4	0.767128379934857	0.376594053032419	0.000621349772874757	0.0388138467856729	2.89534024240129	UP
UBA2	0.766654842740529	0.309453768311502	0.000624594419208306	0.0388138467856729	2.79202666375256	UP
PNO1	0.766417371169741	0.324090763783924	0.000627027903958469	0.0388138467856729	2.81292664310034	UP
CDKAL1	0.764903388280879	0.293045775355099	0.000638384166125892	0.0388138467856729	2.76135824876657	UP
ABI2	0.763811304926411	0.317825805250995	0.000646495781959766	0.0388138467856729	2.79376981335601	UP
TRAM1	0.763698339147911	0.32902121701101	0.000647306943543154	0.0388138467856729	2.80994883168959	UP
CYP2R1	0.762613804643153	0.275019011511511	0.00065460739779364	0.0388138467856729	2.72686692850194	UP
PTPN2	0.762274924590057	0.402733606479601	0.000656229720960415	0.0388138467856729	2.91592744910285	UP
IMPAD1	0.762061179835356	0.292939089120692	0.00065785204412719	0.0388138467856729	2.75080096037205	UP
RNF139	0.759679945414798	0.423462396313317	0.000675697598961713	0.0388138467856729	2.93720925841792	UP
SDHB	0.759597955677929	0.477923632142829	0.000676508760545101	0.0388138467856729	3.02230011982913	UP
ASAP1	0.759304911813467	0.41375513710699	0.000677319922128488	0.0388138467856729	2.92068727727314	UP
DLST	0.757273918751486	0.380985381420641	0.000695976638546398	0.0388138467856729	2.86265962234287	UP
PRELID3A	0.75637602395601	0.445232753719569	0.000703277092796885	0.0388138467856729	2.95703679022371	UP
NR2E1	0.756045830058207	0.320085928947095	0.000706521739130435	0.0388138467856729	2.76801667027921	UP
MARCH7	0.755995090748362	0.352903576309412	0.000706521739130435	0.0388138467856729	2.81583741339034	UP
ZNF460	0.753851026774784	0.32838548307171	0.000722744970798183	0.0388138467856729	2.7718422917344	UP
GATC	0.751762721691265	0.32176588466785	0.000736534717715769	0.0388138467856729	2.75450732272931	UP
RMND1	0.75156408529553	0.371121810180114	0.000737345879299156	0.0388138467856729	2.82549217349147	UP
FKRP	0.747237403682261	0.443525904842079	0.000781959766385464	0.0388138467856729	2.91597531923791	UP
SENP7	0.746184614271627	0.340657413542965	0.000787637897469176	0.0388138467856729	2.76071947394663	UP
TIMM50	0.744816359442287	0.463320996649575	0.000800616482803374	0.0388138467856729	2.93573091096241	UP
WSB1	0.744748829241397	0.396803919957507	0.000800616482803374	0.0388138467856729	2.83635940066005	UP
* 11 genes in bold also overlapped with SAM analysis considering SAM analysis of all three clusters
** Direction of expression in aggressive tumors
